# Supplementary material for: Predicting the Potential Distribution of Pine Wilt Disease in China under Climate Change
Source: Insects. 2022 Dec 12;13(12):1147. doi: 10.3390/insects13121147 (PMC9786912; doi:10.3390/insects13121147)
Supplement: Supplementary file 1 [file insects-13-01147-s001.zip]

Archive with 1 entries (1 files):
- insects-1957800-supplementary.pdf
